# Supplementary material for: Clinical Snapshot of Group A Streptococcal Isolates from an Australian Tertiary Hospital
Source: Pathogens. 2024 Nov 1;13(11):956. doi: 10.3390/pathogens13110956 (PMC11597359; doi:10.3390/pathogens13110956)
Supplement: Supplementary file 1 [file pathogens-13-00956-s001.zip]

Archive with 1 entries (1 files):
- pathogens-3275597-supplementary.pdf
